# Supplementary material for: Protective Factors for LGBTI+ Youth Wellbeing: A Scoping Review Underpinned by Recognition Theory
Source: Int J Environ Res Public Health. 2021 Nov 7;18(21):11682. doi: 10.3390/ijerph182111682 (PMC8583439; doi:10.3390/ijerph182111682)
Supplement: Supplementary file 1 [file ijerph-18-11682-s001.zip]

Archive with 4 entries (4 files):
- Flow chart overview of inclusion and exclusion criteria for title and abstract screening.pdf
- Inclusion and exclusion criteria of study selection.pdf
- PubMed FINAL search string 21.06.2020.pdf
- Screening template using PCC criteria and inclusion criteria.pdf
